# Supplementary material for: Understanding Thiel Embalming in Pig Kidneys to Develop a New Circulation Model
Source: PLoS One. 2015 Mar 25;10(3):e0120114. doi: 10.1371/journal.pone.0120114 (PMC4373718; doi:10.1371/journal.pone.0120114)
Supplement: S1 Dataset — (XLSX) [file pone.0120114.s001.xlsx]

## Sheet: Sheet1
kidney	1	2	3	4	5	6	7	8	9	10	12	20	22	29	30
weight after dissection (g)	148.09	151.4	132.19	160.09	163.44	157.8	135.3	181.57	161.95	163.21	162.87	144.44	170.28	128.41	121.46
volume after dissection (cc)	120	120	123	151	154	125	107	157	135	155	155	131	194	126	116
volume embalming fluid (cc)	30	30	26	32	33	31.6	27.1	36.3	32.4	31	32.6	28.9	34.06	25.7	24.3
maximal inlet pressure range during embalming (mmHg)	31	52	51	53	37	45.6	45	35	15	35.6	60	41.5	22	43.7	44.3
leak (hilus) or comments?	no leak, vein torn off at the base	little leak anteriorly in the hillus: at the end: glue	no leak in hilus, little leak at parenchym, sealed with glue	no leak, good embalming	no leak, good embalmig	leak hilus and parenchym: glue	good embalming, minimal arterial leak	minimal leak at the hilus	leak at the arterial bifurcation: glue	indruk slechts helft gebalsemd	no leak; good embalming	leak at the artery: glue: no effect	zwelling van de hilus	minimal leak at the artery	no leak
venous drainage (sanguinous/SS/transparent)	SS	SS-sanguinous	sanguinous ++	sanguinous +++	sanguinous ++	blood	blood	blood +	blood +	blood +++	transparent	SS	SS	sanguineus	SS
weight after embalming (g)	166.43	164.80	151.31	185.71	194.77	176.27	159.73	193.4	170.71	186.4	190.34	161.4	193.4	144.13	138.21
volume after embalming (cc)	140	152	141	181	183	161	139	196	158	173	177	151	199	131	127
appearance (swollen/normal/subcapsular collection)	slightly swollen	normal	normal	normal-slightly swollen	normal	normal	slightly swollen	normal	normal	swollen at one pole, remainder flexible	slightly swollen	normal	normal	normal	normal
300g/L salt conc (g/cc)	166.33/554	164.8/549	151.31/504	185.71/619	194.77/649	176.27/588	159.73/532	193.4/645	170.7/569	186.4/621	190.34/634	161.4/538	193.4/645	144.13/480	138.21/460
weight after 7 days brining (g)	116.33	126.04	121.46	156.49	162.63	120.68	121.23	135.82	122.77	147.64	148.62	124.02	158.09	110.67	106.86
volume after 7 days brining (cc)	81	105	87	127	135	102	104	117	111	132	125	113	145	89	81
appearance (swollen/normal/subcapsular collection/shrunken)	shrunken, good embalming	slightly shrunken	slightly shrunken	flexible, not shrunken	flexible, not shrunken	shrunken	shrunken	shrunken	shrunken	shrunken	shrunken	shrunken	shrunken	shrunken	shrunken
	in graph
weight after dissection (g)	148.09	151.4	132.19	160.09	163.44	157.8	135.3	181.57	161.95	163.21	162.87	144.44	170.28	128.41	121.46
volume after dissection (cc)	120	120	123	151	154	125	107	157	135	155	155	131	194	126	116
weight after embalming (g)	166.43	164.80	151.31	185.71	194.77	176.27	159.73	193.4	170.71	186.4	190.34	161.4	193.4	144.13	138.21
volume after embalming (cc)	140	152	141	181	183	161	139	196	158	173	177	151	199	131	127
weight after 7 days brining (g)	116.33	126.04	121.46	156.49	162.63	120.68	121.23	135.82	122.77	147.64	148.62	124.02	158.09	110.67	106.86
volume after 7 days brining (cc)	81	105	87	127	135	102	104	117	111	132	125	113	145	89	81
