# Supplementary material for: Understanding Thiel Embalming in Pig Kidneys to Develop a New Circulation Model
Source: PLoS One. 2015 Mar 25;10(3):e0120114. doi: 10.1371/journal.pone.0120114 (PMC4373718; doi:10.1371/journal.pone.0120114)
Supplement: S3 Dataset — (XLSX) [file pone.0120114.s003.xlsx]

## Sheet: Sheet1
Temp	Fluid	Constant (K)	Time(s)	Kinematic viscosity m = K (t-correction y)(cSt = mm²/s)	Kinematic viscosity in m²/s	density (g/10ml)	density (g/L)	Dynamic viscosity (= kinet visc x density) cp of PaS	Dynamic viscosity (mPas)
25°C	Thiel perfusion fluid+ 10% omnipaque	0.0101	186.21	1881	1.881.10-6	115206	1152.06	0.002167	2167
