# Supplementary material for: Understanding Thiel Embalming in Pig Kidneys to Develop a New Circulation Model
Source: PLoS One. 2015 Mar 25;10(3):e0120114. doi: 10.1371/journal.pone.0120114 (PMC4373718; doi:10.1371/journal.pone.0120114)
Supplement: S4 Dataset — (XLSX) [file pone.0120114.s004.xlsx]

## Sheet: Sheet1
kidney	13	15	17	20	26	27	28	33	34	35		11	14	16	18	19	21	23	24	25	31
date embalming	2013-05-22	2013-05-22	2013-06-04	2013-06-04	2013-07-17	2013-07-17	2013-07-17	2013-07-31	2013-07-31	2013-07-31		2013-05-22	2013-05-22	2013-06-04	2013-06-04	2013-06-04	2013-06-04	2013-06-04	2013-06-04	2013-07-17	2013-07-31
time after dead (h)	4	6	4	6	3	4	4	2	4	4		3	5	4	5	5	7	7	7	3	2
weight after dissection (g)	230.29	170	178.33	144.44	148.66	176.48	121.97	128.66	144.31	143.4		133	135.31	185.86	147	149.2	164.78	161.64	151.3	157.31	143.02
volume after dissection (cc)	216	163	166	131	147	164	118	118	132	133		120	126	172	140	118	192	182	172	147	125
volume embalming fluid (cc)	46.1	34	35.7	28.9	29.73	35.3	24.4	25.7	28.9	28.7		26.6	27.1	37.2	29.4	29.8	32.96	32.33	30.26	31.5	28.6
maximalsystolic inlet pressure range during embalming (mmHg)	43.6	56	38.4	41.5	41.3	32.7	44.6	38	40.1	61.1		57	49.9	50	61	50	58	35	182	65	38.3
flow rate during embalming (range or fixed) (RPM)	1 to 5	1 to 5	1 to 5	1 to 5	1 to 5	1 to 5	1 to 5	1 to 5	1 to 5	1 to 5		1 to 5	1 to 5	1 to 5	1 to 5	1 to 5	1 to 5	1 to 5	1 to 5	1 to 5	1 to 5
leak (hilus) or comments?	no leak; good embalming	no leak; good embalming	no leak, good embalming	leak at the artery: glue: no effect	no leak	no leak	no leak	no leak	litte leak- glue- ok	no leak		no leak; good embalming	no leak; good embalming	no leak	no leak good embalming	no leak good embalming	no leak	no leak	no leak	no leak	no leak
venous drainage (sanguinous/SS/transparent)	serosanguinous	serosanguinous	SS	SS	SS	Sanguineus	SS	serous	SS	SS		blood +++	serosanguinous	SS	SS	SS	SS	SS	SS	SS	SS
weight after embalming (g)	265.44	206.89	203.69	161.4	172.6	199.79	141.59	139.02	167.76	165.86		152.8	158.26	205.22	162.58	166.16	192.57	189.78	182.72	179.55	165.13
volume after embalming (cc)	244	187	185	151	160	177	135	127	153	154		142	146	186	148	156	208	196	173	164	156
appearance (swollen/normal/subcapsular collection)	slightly swollen	normal	normal	normal	normal	normal	normal	normal	normal	normal		slightly swollen	normal	normal	normal	normal	normal	normal	normal	normal	normal
300g/L salt conc (g/cc)	265.44/885	206.89/690	203.69/679	161.4/538	172.60/573	199.79/666	142.59/475	139.02/463	167.76/ ...	165.86/...		152.8/509	158.26/528	205.22/684	162.58/541	166.16/554	192.57/642	189.78/633	182.72/609	179.55/598	165.13/550
weight after 7 days brining (g)	195.38	171.13	168.7	124.02	132.54	169.35	117.03	108.99	132.55	133.15		118.17	126.89	151.41	119.96	124.08	151.35	146.25	142.29	148.25	137.86
volume after 7 days brining (cc)	160	130	161	113	115	146	98	96	116	119		94	100	128	104	104	136	127	129	125	118
appearance (swollen/normal/subcapsular collection/shrunken)	shrunken	shrunken	normal	shrunken	shrunken	normal	shrunken	shrunken	shrunken	shrunken		shrunken	shrunken	shrunken	shrunken	shrunken	shrunken	shrunken	shrunken	shrunken	shrunken
drying period (days)	41	43	28	67	6	5	13	8	9	11		49	42	28	29	29	33	33	45	4	7
reperfusion date	2013-07-09	2013-07-11	2013-07-11	2013-08-18	2013-07-30	2013-07-31	2013-08-07	2013-05-15	2013-08-16	2013-08-18		2013-07-17	2013-07-10	2013-07-11	2013-07-12	2013-07-12	2013-07-16	2013-07-16	2013-07-26	2013-07-28	2013-08-14
weight at start reperfusion	195.22	169.44	169.08	114.73	129.28	166.15	114.19	109.01	131.46	133.20		121	125.29	153.6	121.7	126.07	153.15	146.33	144.44	134.35	134.17
volume at start reperfusion	174	154	148	98	108	135	105	96	112	116		108	105	131	107	107	134	117	116	104	115
randomisation (PP/PEG60%+H2040%/PEG50%+H2050%)	PP	PP	PP	PP	PP	PP	PP	PP	PP	PP		PEG50+% + H2050%	PEG50%+H2050%	PEG50% + H2050%	PEG50% + H2050%	PEG50% + H2050%	PEG50% + H2050%	PEG50% + H2050%	PEG50% + H2050%	PEG50% + H2050%	PEG50% + H2050%
weight after venous drainage	201.91	173.06	171.62	119.27	132.83	172.61	118.79	111.24	135.18	138.3		132.6	136.46	176.75	140.95	143.65	167.62	161.48	150.34	133.65	162.17
volume after venous drainage	180	155	152	99	109	142	103	96	112	127		114	119	151	143	123	148	132	129	112	139
inlet pressure until venous drainage (max/ mmHg)	65	85	28.13	112.43	58	31.1	36	40.2	68.1	28.3		43.7	67	44.5	68.3	80.8	54.9	53.5	67.8	73.6	60.1
inlet pressure after 5 min (max)	43.9	35.8	28.6	25.6	33	26	42.3	35.9	53.7	58.8		41.6	50.5	44.3	37.3	46.5	39.4	34.4	22.2	36.9	12.3
inlet pressure after 10 min	43.1	36.1	29.2	24.5	34	22.6	36.5	34	41.9	56.4		78.2	50.8	45.6	39.3	49.7	40.4	36.5	20.6	37.8	28.6
inlet pressure after 15 min	42.1	34.6	28.6	24.4	36	23.7	34.2	30.4	41	55.1		88	52.2	41	41.5	48	40.4	37.3	21.2	36.6	X
inlet pressure after 20 min	40.2	34.2	26.7	25.5	35.1	25.6	33.3	29.1	35.8	66.9		86.2	51.8	38.1	41.9	50.1	38.8	38.3	22	34.7	27.2
inlet pressure after 25 min	39.5	34.4	27	25.5	33	24.3	32.6	28.2	35.1	65.9		87.3	52.3	36.6	42.6	48.1	39.2	39.1	22.1	30.6	28.5
inlet pressure after 30 min	39.3	27.3	23.8	26.1	32.8	24.2	32.1	27	33.1	64.6		88.1	53.7	34.7	43.9	48.9	41.8	40.1	25.4	33.1	29.5
inlet pressure after 35 min	39.2	11.7	23.4	26.2	32.9	22.6	32.5	25.6	31.8	63.6		87.6	54.3	34.5	45.5	50.1	42.9	40.9	26.2	35.9	30.5
inlet pressure after 40 min	38.5	31	23.3	26.3	32.8	19.9	32	25.5	30.6	63.1		87.2	53.6	33.2	46.6	54	40.1	39.8	26.8	35.9	30.9
inlet pressure after 45 min	39.3	31	22.8	25.8	30.9	19.6	31.7	22.3	33.8	61.8		86.8	45	32.1	47.6	54.4	36.2	37.2	5.4	37.8	31
inlet pressure after 50 min	38	31.5	21.7	24.9	31	19.1	31.1	22.3	33.7	62.3		87.2	38.7	32.6	46.2	55.4	35.8	35.2	10.3	35.7	31.2
inlet pressure after 55 min	37.3	31.1	21	20.7	29.8	19.2	31.5	22.1	30.5	61.8		87.1	34.5	31.9	46.5	57.8	35.7	33.5	10.7	37.3	32
inlet pressure after 60 min	37	30.6	20.6	20.2	30.1	23.2	30.5	20.5	28.7	61.5		89	32	32.2	46.8	51.1	36.3	31.5	10.3	36.8	32.7
inlet pressure after 65 min	36	29.3	24.6	10	18	23.9	37.2	39	27.4	71.5		37.5	34.7	26.8	38.6	44.1	32	24.5	11	33.5	28.4
inlet pressure after 70 min	35.4	28.9	23.9	11.8	25	20.4	33.4	37.7	29.3	74.4		38.1	35.3	27.2	37.6	47.5	32.6	27.5	10.5	36.1	31.8
inlet pressure after 75 min	34.9	28.7	24.3	12.2	17	20.3	32.2	37.1	29.2	73.5		39.2	36.3	27.2	40	50.7	32.4	30.6	7.4	29.8	35.6
inlet pressure after 80 min	35	28.8	23	12.7	15.1	20.2	31.3	38.2	29.2	73.5		39.9	36.8	27	43.6	50.4	33	30.7	6.8	27.9	35.9
inlet pressure after 85 min	35.1	30.1	21.9	13.7	14.5	20.2	30.9	38.5	28.2	72.3		42.5	37.7	27.5	45.8	54.1	31.5	32.5	6.9	29.3	36.6
inlet pressure after 90 min	34.7	31.2	22.6	14	13.9	20.7	30.3	38.1	27.8	72		43.9	38.9	28.7	47	54.7	32.3	34.3	7	32.3	37.8
inlet pressure after 95 min	34.5	30.5	26.2	14.8	15	20.7	29.9	38	27.1	72.2		44.5	40	28.1	48.1	60.3	33.8	36	7.3	30.2	39.4
inlet pressure after 100 min	34.4	31.5	23	16.6	14.1	20.7	29.6	37.4	27.1	72.6		45.1	43.6	29	48.3	63	34.4	36.5	6.9	31.8	41.5
inlet pressure after 105 min	34.8	31	23.9	16.7	15.4	21.1	29.4	35.7	26.8	73.3		45.6	46.5	29.7	49.9	66.1	35.4	37.6	6.7	32.1	43.4
inlet pressure after 110 min	34.2	31.6	26.6	17.2	15.2	20.8	29.3	33.3	27	69.4		45.8	48.1	29.4	50.3	68.9	36.5	38.7	7	?	46.6
inlet pressure after 115 min	34.3	31.4	22.4	16.9	13.4	19.6	28.9	32.4	26.3	67.3		46.5	48.8	29.4	51.4	71.9	37.2	40.5	6.7	?	47.6
inlet pressure after 120 min	34.3	30.8	22.1	17.3	13.4	19.9	29	32.1	26.1	66.9		47.5	50.1	30.8	52.2	72.9	38.5	36.9	7.1	?	48.8
flow rate after 5 min (RPM)	1	1	1	1	1	1	1	1	1	1		1	1	1	1	1	1	1	1	1	1
flow rate after 10 min (RPM)	1	1	1	1	1	1	1	1	1	1		1	1	1	1	1	1	1	1	1	1
flow rate after 15 min (RPM)	1	1	1	1	1	1	1	1	1	1		1	1	1	1	1	1	1	1	1	1
flow rate after 20 min (RPM)	1	1	1	1	1	1	1	1	1	1		1	1	1	1	1	1	1	1	1	1
flow rate after 25 min (RPM)	1	1	1	1	1	1	1	1	1	1		1	1	1	1	1	1	1	1	1	1
flow rate after 30 min (RPM)	1	1	1	1	1	1	1	1	1	1		1	1	1	1	1	1	1	1	1	1
flow rate after 35 min (RPM)	1	1	1	1	1	1	1	1	1	1		1	1	1	1	1	1	1	1	1	1
flow rate after 40 min (RPM)	1	1	1	1	1	1	1	1	1	1		1	1	1	1	1	1	1	1	1	1
flow rate after 45 min (RPM)	1	1	1	1	1	1	1	1	1	1		1	1	1	1	1	1	1	1	1	1
flow rate after 50 min (RPM)	1	1	1	1	1	1	1	1	1	1		1	1	1	1	1	1	1	1	1	1
flow rate after 55 min (RPM)	1	1	1	1	1	1	1	1	1	1		1	1	1	1	1	1	1	1	1	1
flow rate after 60 min (RPM)	1	1	1	1	1	1	1	1	1	1		1	1	1	1	1	1	1	1	1	1
flow rate after 65 min (RPM)	1	1	1	1	1	1	1	1	1	1		1	1	1	1	1	1	1	1	1	1
flow rate after 70 min (RPM)	1	1	1	1	1	1	1	1	1	1		1	1	1	1	1	1	1	1	1	1
flow rate after 75 min (RPM)	1	1	1	1	1	1	1	1	1	1		1	1	1	1	1	1	1	1	1	1
flow rate after 80 min (RPM)	1	1	1	1	1	1	1	1	1	1		1	1	1	1	1	1	1	1	1	1
flow rate after 85 min (RPM)	1	1	1	1	1	1	1	1	1	1		1	1	1	1	1	1	1	1	1	1
flow rate after 90 min (RPM)	1	1	1	1	1	1	1	1	1	1		1	1	1	1	1	1	1	1	1	1
flow rate after 95 min (RPM)	1	1	1	1	1	1	1	1	1	1		1	1	1	1	1	1	1	1	1	1
flow rate after 100 min (RPM)	1	1	1	1	1	1	1	1	1	1		1	1	1	1	1	1	1	1	1	1
flow rate after 105 min (RPM)	1	1	1	1	1	1	1	1	1	1		1	1	1	1	1	1	1	1	1	1
flow rate after 110 min (RPM)	1	1	1	1	1	1	1	1	1	1		1	1	1	1	1	1	1	1	1	1
flow rate after 115 min (RPM)	1	1	1	1	1	1	1	1	1	1		1	1	1	1	1	1	1	1	1	1
flow rate after 120 min (RPM)	1	1	1	1	1	1	1	1	1	1		1	1	1	1	1	1	1	1	1	1
weight after 60 minutes	209.02	179.08	176.7	127.29	136.4	175.25	122.68	113.38	140.15	140.23		157.28	168.47	210.5	175.7	185.45	199.75	185.97	152.84	136.74	191.12
volume after 60 minutes	181	162	160	103	114	150	105	99	120	127		135	143	189	154	165	173	158	131	116	166
weight after 120 minutes	209	180.53	177.54	127.3	135.13	177.37	122.62	113.67	139.4	141.43		173.64	186.66	225.57	188.49	202.14	216.32	202.05	152.9	139.31	200.03
volume after 120 minutes	181	162	160	103	112	150	105	99	120	127		150	161	204	166	176	190	169	134	117	171
total reperfusion time (min)	120	120	120	120	120	120	120	120	120	120		120	120	120	120	120	120	120	120	120	120
volume reservoir (cc)	87	94	86		82	73	92	87	75	87		68	44	75	65	48	55	60	90	90	55
comment on reperfusion	gorf, minimaal lek langs kapsel				ok, geen zwelling	good	zeer goed, geen lekken, goede betrouwbare druk metingen	ok	ok	ok		good	goede reperfusie, subcapsulair wat ophoping in vesikels		goede reperfusie	goed maar, verlies naast reservoir	goed, klein lekje in ijzeren bakje in 2de deel reperfusie	goed, wel finaal lekje in ijzeren bakje	goed, geen lek , wel dus lagere drukken dan andere gevallen	gezwollen aan 1 kant	ok
volume contrast agent (10% of volume in reservoir) (cc)	8.7	9.4	9		8	8	5	10	6	10		7	4	7.5	6	5	5	6	10	10	7
date CT
pliability	soepel				soepel	soepel	soepel	soepel	soepel	soepel		soepel	plooibaar, licht pasteus		soepel	soepel	soepel	soepel	soepel	soepel	soepel
sectioning kidney
general comment	nier soepel, niet gezwollen				lage drukken hoewel pulsatiel	goed	zeer goed		perfect verlopen			hoge druk in eerste deel, foute meting?, nochtans gewichtstoename niet buitensporiger dan anders.	soepel nier, minimaal pasteus, continuel veneuze draingage, vocht op kapsel, wellicht minimaal lekje daar ergens, drainage na 3 min met methyleenblauw		geen lek, soepel finaal doch verzwaard, geen subcapsulaire ophoping	licht pasteus doch chirurgisch hanteerbaar	goed, geen lek, soepele nier finaal	goede reperfusie	goede reperfusie		goed, initieel wat problemen met drukmeting waardoor 1 meting niet gebeurde
Kidney (PP)	weight after dissection (g)	volume after dissection (cc)	weight after embalming (g)	volume after embalming (cc)	weight after 7 days brining (g)	volume after 7 days brining (cc)	weight at start reperfusion	volume at start reperfusion	weight after venous drainage	volume after venous drainage	weight after 60 minutes	volume after 60 minutes	weight after 120 minutes	volume after 120 minutes
13	230.29	216	265.44	244	199.38	160	195.22	174	201.91	180	209.02	181	209	181
15	170	163	206.89	187	171.13	130	169.44	154	173.06	155	179.08	165	180.53	162
17	178.33	166	203.69	185	168.7	161	169.08	148	171.62	152	176.7	160	177.54	160
20	144.44	131	161.4	151	124.02	113	114.73	98	119.27	99	127.29	103	127.3	103
26	148.66	147	172.6	160	132.54	115	129.28	108	132.83	109	136.4	114	135.13	112
27	176.48	164	199.79	177	169.35	146	166.15	135	172.61	142	175.25	150	177.37	150
28	121.97	118	141.59	135	117.03	98	114.19	105	118.79	103	122.68	105	122.62	105
33	128.66	118	139.02	127	108.99	96	109.01	96	111.24	96	113.38	99	113.67	99
34	144.31	132	167.76	153	132.55	116	131.46	112	135.18	112	140.15	120	139.4	120
35	143.4	133	165.86	154	133.15	119	133.2	116	138.3	127	140.23	127	141.43	127
Kidney (PEG 50/H2050%)	weight after dissection (g)	volume after dissection (cc)	weight after embalming (g)	volume after embalming (cc)	weight after 7 days brining (g)	volume after 7 days brining (cc)	weight at start reperfusion	volume at start reperfusion	weight after venous drainage	volume after venous drainage	weight after 60 minutes	volume after 60 minutes	weight after 120 minutes	volume after 120 minutes
11	133	120	152.8	142	118.17	94	121	108	132.6	114	157.28	135	173.64	150
14	135.31	126	158.26	146	126.89	100	125.29	105	136.46	119	168.47	143	186.66	161
16	185.86	172	205.22	186	151.41	128	153.6	131	176.75	151	210.5	189	225.57	204
18	147	140	162.58	148	119.96	104	121.7	107	140.95	143	175.7	154	188.49	166
19	149.2	118	166.16	156	124.08	104	126.07	107	143.65	123	185.45	165	202.14	176
21	164.78	192	192.57	208	151.35	136	153.15	134	167.62	148	199.75	173	216.32	190
23	161.64	182	189.78	196	146.25	127	146.33	117	161.48	132	185.97	158	202.05	169
24	151.3	172	182.72	173	142.29	129	144.44	116	150.34	129	152.84	131	152.9	134
25	157.31	147	179.55	164	148.25	125	134.35	104	133.65	112	136.74	116	139.31	117
31	143.02	125	165.13	156	137.86	118	134.17	115	162.17	139	191.12	166	200.03	171
