# Supplementary material for: Understanding Thiel Embalming in Pig Kidneys to Develop a New Circulation Model
Source: PLoS One. 2015 Mar 25;10(3):e0120114. doi: 10.1371/journal.pone.0120114 (PMC4373718; doi:10.1371/journal.pone.0120114)
Supplement: S6 Dataset — (XLSX) [file pone.0120114.s006.xlsx]

## Sheet: Sheet1
kidney (PP)	Swelling	pliability	subcapsular leak or collection
13	no	ok	a few capsular drops
15	no	ok	no
17	no	ok	2 subcapsular collections
20	no	ok	no
26	no	ok	no
27	no	ok	no
28	no	ok	no
33	no	ok	no
34	no	ok	no
35	no	ok	no
kidney (peg)
11	yes	ok	no
14	yes	ok	no
16	yes	ok	no
18	no	ok	no
19	yes	ok	no
21	no	ok	no
23	no	ok	no
24	no	ok	no
25	yes	ok	no
31	yes	ok	no
